# Supplementary material for: Using a Dynamic Model to Estimate the Cost-Effectiveness of HPV Vaccination in Iran
Source: Vaccines (Basel). 2024 Apr 18;12(4):438. doi: 10.3390/vaccines12040438 (PMC11054652; doi:10.3390/vaccines12040438)
Supplement: Supplementary file 1 [file vaccines-12-00438-s001.zip]

Archive with 1 entries (1 files):
- vaccines-2924910-supplementary.pdf
